# Supplementary material for: Drug Targeting of Inflammatory Bowel Diseases by Biomolecules
Source: Nanomaterials (Basel). 2021 Aug 10;11(8):2035. doi: 10.3390/nano11082035 (PMC8401460; doi:10.3390/nano11082035)
Supplement: Supplementary file 1 [file nanomaterials-11-02035-s001.zip]

Archive with 1 entries (1 files):
- nanomaterials-1294008-supplementary.pdf
